# Supplementary material for: Cinnamon Bark Essential Oil as a Natural Plant Protection Agent: Chemical Profile, Antimicrobial Activity, and Defence Induction
Source: Molecules. 2026 Mar 20;31(6):1036. doi: 10.3390/molecules31061036 (PMC13028868; doi:10.3390/molecules31061036)
Supplement: Supplementary file 1 [file molecules-31-01036-s001.zip]

Archive with 1 entries (1 files):
- molecules-4189131-supplementary.pdf
